# Supplementary material for: Effects of Prior Infection with SARS-CoV-2 on B Cell Receptor Repertoire Response during Vaccination
Source: Vaccines (Basel). 2022 Sep 6;10(9):1477. doi: 10.3390/vaccines10091477 (PMC9506540; doi:10.3390/vaccines10091477)
Supplement: Supplementary file 1 [file vaccines-10-01477-s001.zip]

Archive with 1 entries (1 files):
- vaccines-1864207-supplementary.pdf
